# Supplementary material for: Plant Signals Anticipate the Induction of the Type III Secretion System in Pseudomonas syringae pv. actinidiae, Facilitating Efficient Temperature-Dependent Effector Translocation
Source: Microbiol Spectr. 2022 Oct 26;10(6):e02073-22. doi: 10.1128/spectrum.02073-22 (PMC9770001; doi:10.1128/spectrum.02073-22)
Supplement: Supplemental file 2 — Data Sets S1 to S9. Download spectrum.02073-22-s0002.xlsx, XLSX file, 0.1 MB [file spectrum.02073-22-s0002.xlsx]

## Sheet: Dataset S1_Psa3_HIMK1vsHIM1
ProbeName	Group_name	log2FC	Desc
CUST_21880_PI430613745	2824_9639_13905_19146_24767_31367_38149_44190_48010_54669	4.40939	outer membrane porin, OprD family
CUST_69025_PI430613745	19555_25176	3.25541	hypothetical protein
CUST_75019_PI430613745	2462_9036_12740_20305_25926_31848_37530_43775_45915_51700	3.16034	DUF4432 domain-containing protein
CUST_9515_PI430613745	1231_5987_12596_18113_23734_32631_34462_44818_47568_50936	3.09063	glucose ABC transporter ATP-binding protein
CUST_57479_PI430613745	1228_8995_12605_18110_23731_32628_37489_44821_48537_50939	2.95216	glucose ABC transporter, periplasmic glucose-binding protein
CUST_103185_PI430613745	1229_5989_12584_18111_23732_32629_34464_44820_45447_50938	2.76646	glucose ABC transporter permease
CUST_22509_PI430613745	2916_7120_15325_19911_25532_31246_35602_44232_48743_52698	2.55319	3-oxoadipate enol-lactone hydrolase
CUST_38376_PI430613745	4972_9226_12407_21766_27387_29357_37723_41451_49631_54012	2.35471	gluconate transporter family protein
CUST_103173_PI430613745	1230_5988_12585_18112_23733_32630_34463_44819_47455_50937	2.30085	glucose ABC transporter permease
CUST_138965_PI430613745	10396_38922_55736	2.08219	type III effector AvrRpm1
CUST_10281_PI430613745	1330_5937_14862_18215_23836_32729_34411_44934_45399_50857	2.06729	type III secretion protein HrpO
CUST_9531_PI430613745	1233_5986_12593_18116_23737_32633_34461_44816_45446_50934	2.0596	D-hexose-6-phosphate mutarotase
CUST_157430_PI430613745	1304_8522_11925_32703_37077_44877_48515_54837	2.01931	type III helper protein HrpW1
CUST_58187_PI430613745	1312_5949_14295_18197_23818_32711_34423_44891_45408_50872	1.93234	type III helper protein HrpA1
CUST_102702_PI430613745	1313_5948_14296_18198_23819_32712_34422_44890_45407_50871	1.86728	type III restriction system endonuclease
CUST_52266_PI430613745	4628_17428_23049_29653_39230	1.7329	type III effector HopH1
CUST_10333_PI430613745	1336_10995_14855_18221_23842_32735_44928_48503_50852	1.67568	type III helper protein HrpK1
CUST_43029_PI430613745	5559_6528_14849_28743_35005_40882_45949_51749	1.66676	type III effector HopZ3
CUST_5533_PI430613745	55504	1.58055	type III chaperone protein ShcF
CUST_54963_PI430613745	1669_7634_15491_17784_23405_32454_36119_43099_49104_53559	1.57353	1-phosphofructokinase
CUST_7740_PI430613745	10784_55364	1.56682	type III effector HopI1
CUST_101025_PI430613745	5700_11090_16351_28536_39549_45188_48403_54179	1.53539	type III effector HopAU1
CUST_5391_PI430613745	696_16494_33750	1.52457	type III effector AvrB4-1
CUST_50564_PI430613745	408_7195_15114_17215_22836_33462_35678_40487_46597_52839	1.45165	indoleacetate-lysine ligase
CUST_28452_PI430613745	3691_8932_11749_30518_37426_42682_47852_54576	1.44044	type III effector HopBN1
CUST_102792_PI430613745	44880_48516_50878	1.43445	type III effector HopN1
CUST_92012_PI430613745	11127_39047_54771	1.4254	type III effector HopF2
CUST_102689_PI430613745	1314_5947_14298_18199_23820_32713_34421_44889_45406_50870	1.4231	type III secretion protein HrpB
CUST_139786_PI430613745	55566	1.42214	type III chaperone protein ShcF
CUST_135099_PI430613745	40151	1.39902	hypothetical protein A262_26097
CUST_54953_PI430613745	1668_10171_15492_17783_23404_32453_38695_43100_49105_53558	1.34432	phosphoenolpyruvate-protein phosphotransferase,EI/HPr/EIIA components
CUST_10215_PI430613745	1320_8274_14307_18205_23826_32719_36820_44883_47565_54451	1.33875	type III secretion outer-membrane protein HrcC
CUST_29489_PI430613745	3826_7161_12643_30341_35644_42566_46572_52769	1.32794	hypothetical protein
CUST_120793_PI430613745	4642_10356_15996_17703_23324_29667_38880_41732_47443	1.31123	amidinotransferase family protein
CUST_12331_PI430613745	1593_10203_14521_17716_23337_32378_38727_43024_46890_53395	1.28499	maltose/maltodextrin ABC transporter ATP-binding protein
CUST_102609_PI430613745	1329_8518_14861_18214_23835_32728_37073_44935_48506_50858	1.27777	type III secretion protein HrpP
CUST_83777_PI430613745	21438_27059	1.27235	type III effector HopD2
CUST_44305_PI430613745	683_17706_23327_33737	1.22345	type III effector HopD1
CUST_40263_PI430613745	5202_10234_15621_17365_22986_28762_38758_41225_49704_55147	1.21951	peptidase, M20/M25/M40 family
CUST_26669_PI430613745	3465_10912_14269_19456_30654_39394_42918_50378	1.21851	spermidine/putrescine ABC transporter permease
CUST_44372_PI430613745	707_33761	1.21635	type III effector HopAW1
CUST_54973_PI430613745	1670_7635_15490_17785_23406_32455_36120_43098_46987_53560	1.19313	phosphotransferase system, fructose-specific IIBC component
CUST_58081_PI430613745	1300_5953_11929_18185_23806_32700_34427_44858_45412_50879	1.18517	type III chaperone protein ShcN
CUST_26566_PI430613745	3453_14254_19468_25089_30642	1.13729	type III helper protein HopP1
CUST_5286_PI430613745	682_14352_17707_23328_33736_35470_40159_46414_52490	1.13176	type III effector HopQ1-1
CUST_29790_PI430613745	3866_10430_16270_30381_38958_42528_49287_55152	1.12345	type III effector HopAE1
CUST_102764_PI430613745	8523_11926_18188_23809_37078_44878_45411_50877	1.11995	type III effector HopAA1-1
CUST_72180_PI430613745	19940_25561	1.09979	hypothetical protein
CUST_54463_PI430613745	1596_10201_14518_17719_23340_32381_38725_43021_48210_55051	1.09847	sugar ABC transporter periplasmic sugar-binding protein
CUST_54405_PI430613745	1583_10634_15585_17713_23334_32368_39183_50371_55095	1.0865	type III effector HopR1
CUST_6039_PI430613745	788_9006_12154_21316_26937_33842_37500_40099_46355_52385	1.07485	type III chaperone ShcO1
CUST_17211_PI430613745	2222_9943_14483_20839_26460_32038_38466_43633_48935_53739	1.06596	type III helper protein HopAK1
CUST_98478_PI430613745	15067	1.05743	hypothetical protein
CUST_44475_PI430613745	789_33843	1.05436	type III effector HopS2
CUST_54326_PI430613745	4641_10355_15999_17704_23325_29666_38879_41731_49539	1.04394	nikkomycin biosynthesis domain protein
CUST_136611_PI430613745	228_9305_14945_17096_22717_34179_37803_40602_47953_53591	1.02369	peptide ABC transporter permease
CUST_43929_PI430613745	11030_39489	1.01661	type III effector HopAA1-2
CUST_83808_PI430613745	21444_27065	1.01164	type III effector HopQ1-2
CUST_114495_PI430613745	3528_9112_15446_19425_25046_30717_37607_42862_45651_51274	1.01124	cation ABC transporter permease
CUST_58266_PI430613745	1324_5941_14851_18209_23830_32723_34415_44940_48509_50863	1.00016	type III secretion protein HrcT
CUST_29494_PI430613745	3827_7160_12634_30342_35643_42567_46571_52768	0.979751	hypothetical protein
CUST_1838_PI430613745	230_7655_14947_17098_22719_34181_36140_40604_47009_53589	0.967579	peptide ABC transporter ATP-binding protein
CUST_35896_PI430613745	4643_10684_15993_17702_23323_29668_39244_41727_50426	0.963643	macrolide efflux
CUST_57529_PI430613745	18115_23736	0.953689	hypothetical protein
CUST_27105_PI430613745	50381	0.937638	L-arabinose transporter ATP-binding protein, partial
CUST_123561_PI430613745	5201_10233_15620_28761_38757_41224_47598	0.913017	acetyltransferase
CUST_67969_PI430613745	3522_6221_15457_19431_25052_30711_34698_42912_45653_51277	0.719657	L-arabinose transporter permease protein
CUST_27104_PI430613745	3523_9108_15456_19430_25051_30712_37603_54599	0.718212	L-arabinose transporter ATP-binding protein
CUST_120800_PI430613745	4643_10684_15993_29668_39244_41727_50426	0.699383	macrolide efflux
CUST_50554_PI430613745	407_7196_15115_17214_22835_33461_35679_40486_46598_52840	0.696928	MATE efflux family protein
CUST_126962_PI430613745	240_10819_14613_17106_22727_33294_39289_40586_49863_55661	0.456322	2-haloalkanoic acid dehalogenase
CUST_58132_PI430613745	18191_23812	0.39092	type III effector HopM1
CUST_16682_PI430613745	2151_9268_12696_20908_26529_31967_37766_43564_47333_54254	-0.971147	glycerol-3-phosphate dehydrogenase

## Sheet: Dataset S2_Psa3_HIMT1vsHIM1
ProbeName	Group_name	log2FC	Description
CUST_25316_PI430613745	19555_25176	3.593	hypothetical protein PSPTO_2768
CUST_75019_PI430613745	2462_9036_12740_20305_25926_31848_37530_43775_45915_51700	3.50988	hypothetical protein PSPTO_3544
CUST_103190_PI430613745	1228_8995_12605_18110_23731_32628_37489_44821_48537_50939	3.49979	glucose ABC transporter, periplasmic glucose-binding protein
CUST_57491_PI430613745	1229_5989_12584_18111_23732_32629_34464_44820_45447_50938	3.17958	glucose ABC transporter permease
CUST_37959_PI430613745	4915_10039_12666_21721_27342_29300_38563_41520_49611_54806	3.07532	proline permease
CUST_9502_PI430613745	1230_5988_12585_18112_23733_32630_34463_44819_47455_50937	3.00111	glucose ABC transporter permease
CUST_103160_PI430613745	1231_5987_12596_18113_23734_32631_34462_44818_47568_50936	2.90077	glucose ABC transporter ATP-binding protein
CUST_121929_PI430613745	4916_6268_12665_21722_27343_29301_34745_41521_49612_51353	2.82325	bifunctional proline dehydrogenase/pyrroline-5-carboxylate dehydrogenase
CUST_42482_PI430613745	5492_8569_11620_22193_27813_28676_37127_40932_47762	2.73351	aspartate ammonia-lyase
CUST_67951_PI430613745	3524_9109_15452_19429_25050_30713_37604_42858_47900_54600	2.54885	arabinose ABC transporter substrate-binding protein
CUST_1665_PI430613745	210_6441_14471_17079_22700_34161_34917_40613_50501_51624	2.52973	glutamate:protein symporter
CUST_9531_PI430613745	1233_5986_12593_18116_23737_32633_34461_44816_45446_50934	2.28157	aldose 1-epimerase
CUST_27105_PI430613745	50381	2.27889	hypothetical protein
CUST_42493_PI430613745	5493_8568_11619_22194_27814_28677_37126_40933_47761_54537	2.0926	sodium:alanine symporter
CUST_24976_PI430613745	3230_8758_15327_19518_25139_30871_37318_44565_47321_54225	2.08746	sulfite reductase
CUST_120793_PI430613745	4642_10356_15996_17703_23324_29667_38880_41732_47443	2.04722	amidinotransferase
CUST_147524_PI430613745	3757_7569_14423_18986_24607_30426_36053_42619_46928_53451	1.97787	2-dehydro-3-deoxy-6-phosphogalactonate aldolase
CUST_140606_PI430613745	3229_8312_15326_19517_25138_30870_36859_44566_47601_55146	1.90889	oxidoreductase
CUST_35807_PI430613745	4628_17428_23049_29653_39230	1.84761	type III effector HopH1
CUST_54326_PI430613745	4641_10355_15999_17704_23325_29666_38879_41731_49539	1.81446	nikkomycin biosynthesis domain protein
CUST_19000_PI430613745	2465_10653_12743_20302_25923_31851_39203_43819_48242_55214	1.79113	C4-dicarboxylate ABC transporter
CUST_78627_PI430613745	1516_8181_11154_20765_26386_32915_36727_45083_47465_54365	1.76852	ferredoxin--NADP reductase
CUST_27104_PI430613745	3523_9108_15456_19430_25051_30712_37603_54599	1.74572	arabinose ABC transporter ATP-binding protein
CUST_29794_PI430613745	3866_10430_16270_30381_38958_42528_49287_55152	1.69713	type III effector HopAE1
CUST_129303_PI430613745	40150	1.68413	type III effector AvrD1
CUST_4072_PI430613745	526_5853_14198_17455_23076_33580_34325_40305_45330_50737	1.681	50S ribosomal protein L1
CUST_4142_PI430613745	536_9069_11489_17465_23086_33590_37563_40315_47361_54303	1.65987	50S ribosomal protein L3
CUST_37247_PI430613745	4833_8242_12564_21636_27257_29218_36788_41593_49592_52861	1.61996	membrane protein
CUST_27099_PI430613745	3522_6221_15457_19431_25052_30711_34698_42912_45653_51277	1.60322	L-arabinose transporter permease protein
CUST_83777_PI430613745	21438_27059	1.59811	type III effector HopD2
CUST_50564_PI430613745	408_7195_15114_17215_22836_33462_35678_40487_46597_52839	1.58826	indoleacetate-lysine ligase
CUST_14833_PI430613745	1909_5844_12300_21163_26784_32319_34316_43322_45320_50728	1.58679	sulfate adenylyltransferase subunit 2
CUST_5533_PI430613745	55504	1.58551	type III chaperone protein ShcF
CUST_64397_PI430613745	3756_7568_14425_18987_24608_30425_36052_42618_46927_53450	1.57836	galactonate dehydratase
CUST_10921_PI430613745	1411_6383_14881_18289_23910_32810_34859_44970_45808_51533	1.57676	tRNA (guanine-N1)-methyltransferase
CUST_89827_PI430613745	5494_8567_11618_22195_27815_28678_37125_40934_45982_51796	1.57101	asparaginase
CUST_52588_PI430613745	543_5821_11458_17472_23093_33597_34293_40322_45298_50706	1.51355	50S ribosomal protein L16
CUST_128512_PI430613745	544_5820_11459_17473_23094_33598_34292_40323_45297_50705	1.50068	50S ribosomal protein L29
CUST_64379_PI430613745	3758_7570_14424_18985_24606_30427_36054_42620_46929	1.49838	2-dehydro-3-deoxygalactonokinase
CUST_52486_PI430613745	528_8080_14196_17457_23078_33582_36613_40307_47366_54309	1.47973	50S ribosomal protein L7/L12
CUST_54347_PI430613745	683_17706_23327_33737	1.47211	type III effector HopD1
CUST_52481_PI430613745	527_8081_14197_17456_23077_33581_36614_40306_47367_54310	1.46445	50S ribosomal protein L10
CUST_23160_PI430613745	3003_9753_14147_31178_38267	1.43829	nicotine oxidoreductase
CUST_4240_PI430613745	554_5815_11475_17483_23104_33608_34287_40333_45290_50698	1.43555	50S ribosomal protein L30
CUST_112936_PI430613745	1669_7634_15491_17784_23405_32454_36119_43099_49104_53559	1.42253	1-phosphofructokinase
CUST_30818_PI430613745	3987_5768_16434_20116_25737_30122_34240_42416_45245_50652	1.41921	translation initiation factor IF-1
CUST_4225_PI430613745	551_5886_11466_17480_23101_33605_34359_40330_45346_50753	1.41816	50S ribosomal protein L6
CUST_70885_PI430613745	3391_11109_19784_25405_30781_37325_42977_49147_55611	1.40842	D-xylose ABC transporter permease
CUST_49995_PI430613745	5362_7084_16139_17145_22766_28922_35565_41062_46506_52639	1.40666	succinate-semialdehyde dehydrogenase
CUST_4233_PI430613745	553_5852_11476_17482_23103_33607_34324_40332_45329_50736	1.40392	30S ribosomal protein S5
CUST_52556_PI430613745	538_9070_11491_17467_23088_33592_37564_40317_45301_50709	1.39292	50S ribosomal protein L23
CUST_53881_PI430613745	4802_5874_13932_17641_23262_29521_34354_41640_45341_50747	1.38769	30S ribosomal protein S20
CUST_3646_PI430613745	471_9540_12024_17402_23023_33525_38041_40393_45734_51412	1.38686	polyamine ABC transporter ATP-binding protein
CUST_139786_PI430613745	55566	1.38265	type III chaperone protein ShcF
CUST_52559_PI430613745	539_8074_11492_17468_23089_33593_36607_40318_47360_54302	1.37337	50S ribosomal protein L2
CUST_50005_PI430613745	5361_9710_16140_17146_22767_28921_38223_41061_47590_54463	1.35199	4-aminobutyrate aminotransferase
CUST_4195_PI430613745	545_5819_11460_17474_23095_33599_34291_40324_45296_50704	1.34757	30S ribosomal protein S17
CUST_54973_PI430613745	1670_7635_15490_17785_23406_32455_36120_43098_46987_53560	1.34382	phosphotransferase system, fructose-specific IIBC component
CUST_146430_PI430613745	11127_39047_54771	1.34364	type III effector HopF2
CUST_99819_PI430613745	16064	1.33506	hypothetical protein
CUST_34661_PI430613745	4480_9146_12273_29776_37643_41878_49487	1.33311	threonine serine transporter
CUST_3663_PI430613745	472_9539_12023_17403_23024_33526_38040_40394_49937_51413	1.32987	polyamine ABC transporter periplasmic polyamine-binding protein
CUST_57529_PI430613745	18115_23736	1.32964	hypothetical protein PSPTO_1297
CUST_4149_PI430613745	537_5824_11490_17466_23087_33591_34296_40316_45302_50710	1.31135	50S ribosomal protein L4
CUST_52593_PI430613745	546_5818_11461_17475_23096_33600_34290_40325_45295_50703	1.3087	50S ribosomal protein L14
CUST_7974_PI430613745	15541	1.30768	ribose-phosphate pyrophosphokinase
CUST_4244_PI430613745	555_5814_11474_17484_23105_33609_34286_40334_45289_50697	1.28477	50S ribosomal protein L15
CUST_14847_PI430613745	1910_8700_12301_21162_26783_32320_37259_43321_45789_51502	1.28225	adenylylsulfate kinase
CUST_84793_PI430613745	919_6119_13711_21573_27194_33156_34594_40012_45560_51123	1.27216	phosphoribosylamine--glycine ligase
CUST_4229_PI430613745	552_5816_11467_17481_23102_33606_34288_40331_45291_50699	1.2444	50S ribosomal protein L18
CUST_10913_PI430613745	1410_6382_14882_18288_23909_32809_34858_44971_47460_51532	1.24293	16S rRNA-processing protein RimM
CUST_103151_PI430613745	1232_8277_12595_18114_23735_32632_36823_44817_47567_50935	1.24069	porin B
CUST_12958_PI430613745	1668_10171_15492_17783_23404_32453_38695_43100_49105_53558	1.22724	phosphoenolpyruvate-protein phosphotransferase
CUST_35896_PI430613745	4643_10684_15993_17702_23323_29668_39244_41727_50426	1.21715	membrane protein
CUST_54306_PI430613745	4643_10684_15993_17702_23323_29668_39244	1.19946	macrolide efflux protein
CUST_40263_PI430613745	5202_10234_15621_17365_22986_28762_38758_41225_49704_55147	1.19337	peptidase M20
CUST_135099_PI430613745	40151	1.1933	hypothetical protein A262_26097
CUST_114098_PI430613745	3465_10912_30654_39394_42918	1.18219	polyamine ABC transporter permease
CUST_120769_PI430613745	4640_10354_15997_17705_23326_29665_38878_41730_49538	1.17949	HPr kinase
CUST_4221_PI430613745	550_5817_17479_23100_33604_34289_40329_45292_50700	1.17717	30S ribosomal protein S8
CUST_38970_PI430613745	5044_8629_12249_21844_27465_29064_37186_41370_47785_54545	1.17214	heat shock protein HslVU, ATPase subunit HslU
CUST_4249_PI430613745	556_5813_11473_17485_23106_33610_34285_40335_45288_54300	1.15856	preprotein translocase subunit SecY
CUST_5352_PI430613745	690_33744_39213_40149_49998	1.15505	phosphoglycerate mutase
CUST_121526_PI430613745	4835_5733_12576_21638_27259_29220_34205_41595_45211_50618	1.15453	30S ribosomal protein S6
CUST_4179_PI430613745	542_5841_11495_17471_23092_33596_34313_40321_45317_50725	1.15322	30S ribosomal protein S3
CUST_46329_PI430613745	3453_14254_19468_25089_30642	1.14723	type III helper protein HopP1
CUST_12331_PI430613745	1593_10203_14521_17716_23337_32378_38727_43024_46890_53395	1.14453	maltose/maltodextrin ABC transporter ATP-binding protein
CUST_14375_PI430613745	1849_8360_12435_21222_26843_32259_36907_43276_47647_51459	1.14271	preprotein translocase subunit SecG
CUST_56101_PI430613745	1034_7742_15542_17929_23550_33271_36228_44613_47077_53720	1.14237	4-diphosphocytidyl-2-C-methyl-D-erythritol kinase
CUST_85319_PI430613745	4832_5856_12563_21635_27256_29217_34328_41592_45333_50739	1.14184	50S ribosomal protein L9
CUST_30873_PI430613745	3995_7036_12769_20124_25745_30130_35516_42398_49337_52563	1.14162	adenylosuccinate lyase
CUST_52600_PI430613745	547_9071_11462_17476_23097_33601_37565_40326_45294_50702	1.14133	50S ribosomal protein L24
CUST_107440_PI430613745	2713_6941_16368_19015_24636_31447_35421_44047_48790_52394	1.14131	heat shock protein HtpG
CUST_89015_PI430613745	5390_7216_12984_22089_27710_28950_35699_41019_46617_52878	1.13736	outer membrane porin, OprD family
CUST_52570_PI430613745	540_5823_11493_17469_23090_33594_34295_40319_45300_50708	1.13474	30S ribosomal protein S19
CUST_7959_PI430613745	55445	1.11232	peptidyl-tRNA hydrolase, partial
CUST_10060_PI430613745	1300_5953_11929_18185_23806_32700_34427_44858_45412_50879	1.10894	type III chaperone protein ShcN
CUST_84781_PI430613745	920_6120_13710_21572_27193_33157_34595_40013_45561_51124	1.10536	phosphoribosylaminoimidazolecarboxamide formyltransferase/IMP cyclohydrolase
CUST_63462_PI430613745	4197_6617_11294_18865_24486_29872_35095_42181_46030	1.10491	membrane protein
CUST_34784_PI430613745	4495_9152_12258_18557_24178_29791_37649_41854_49493_52033	1.09429	DNA gyrase subunit A
CUST_53851_PI430613745	864_5739_14736_17637_23258_33918_34211_40051_45217_50624	1.09221	50S ribosomal protein L27
CUST_14410_PI430613745	1854_6336_12440_22453_28068_32264_34812_43271_45763_51464	1.0878	tRNA pseudouridine synthase B
CUST_60590_PI430613745	4550_7467_15505_18504_24125_29575_35951_41802_46825_53264	1.08528	cysteine synthase B
CUST_150730_PI430613745	529_8079_14195_17458_23079_33583_36612_40308_47365_54308	1.07905	DNA-directed RNA polymerase subunit beta
CUST_3670_PI430613745	473_9538_12022_17404_23025_33527_38039_40395_49938_51414	1.0774	polyamine ABC transporter permease
CUST_7947_PI430613745	1030_7744_15261_17925_23546_33267_36230_44617_47079_53722	1.07024	GTP-binding protein YchF
CUST_4272_PI430613745	560_5810_11469_17489_23110_33614_34282_40339_49958_50694	1.06581	30S ribosomal protein S4
CUST_85331_PI430613745	4834_5734_12583_21637_27258_29219_34206_41594_45212_50619	1.06397	30S ribosomal protein S18
CUST_60653_PI430613745	4542_7472_14067_18512_24133_29567_35956_41818_46832_53272	1.06306	phosphoribosylformylglycinamidine cyclo-ligase
CUST_71388_PI430613745	3174_9779_14343_19843_25464_31115_38296_44473_48045_53940	1.06046	hypothetical protein
CUST_4262_PI430613745	559_5811_11470_17488_23109_33613_34283_40338_45286_50695	1.05891	30S ribosomal protein S11
CUST_7083_PI430613745	922_6121_13708_21570_27191_33159_34596_40015_45562_51125	1.0549	hypothetical protein PSPTO_4864
CUST_52467_PI430613745	525_5827_14199_17454_23075_33579_34299_40304_45305_50713	1.0532	50S ribosomal protein L11
CUST_59131_PI430613745	1438_6393_12893_18314_23935_32837_34869_44944_45820_51552	1.05007	lysine--tRNA ligase
CUST_15241_PI430613745	1962_10598_15219_21107_26728_32240_39123_43377_48208_55047	1.04945	chaperonin GroEL
CUST_125739_PI430613745	5637_6426_11790_22301_27921_28571_34902_40807_45853_51603	1.0466	membrane protein insertion efficiency factor
CUST_4111_PI430613745	531_5826_14193_17460_23081_33585_34298_40310_45304_50712	1.04316	30S ribosomal protein S12
CUST_90540_PI430613745	5625_6433_11762_22289_27909_28559_34909_40831_45860_51614	1.03983	F0F1 ATP synthase subunit alpha
CUST_5286_PI430613745	682_14352_17707_23328_33736_35470_40159_46414_52490	1.03901	type III effector HopQ1-1
CUST_4175_PI430613745	541_5822_17470_23091_33595_34294_40320_45299_50707	1.02681	50S ribosomal protein L22
CUST_148258_PI430613745	1838_6330_12448_21233_26854_32248_34806_43287_49051_51450	1.0236	chaperone protein DnaJ
CUST_120800_PI430613745	4643_10684_15993_29668_39244_41727_50426	1.02096	macrolide efflux protein
CUST_128516_PI430613745	549_9072_11464_17478_23099_33603_37566_40328_45293_50701	1.01868	30S ribosomal protein S14
CUST_123561_PI430613745	5201_10233_15620_28761_38757_41224_47598	1.01821	acetyltransferase
CUST_117281_PI430613745	3996_8650_12770_20125_25746_30131_37208_42399_46457_52562	1.01115	cupin
CUST_138375_PI430613745	1031_5855_15260_17926_23547_33268_34327_44616_45332	1.00548	peptidyl-tRNA hydrolase
CUST_111901_PI430613745	1851_8233_12437_21220_26841_32261_36778_43274_47522_51461	1.00239	N utilization substance protein A
CUST_26326_PI430613745	3417_7947_12954_30807_36437_42959_47259_54084	-1.0034	DNA-binding protein
CUST_3503_PI430613745	455_6291_12002_17385_23006_33509_34767_40425_45723_51398	-1.00497	SpoVR family protein
CUST_29518_PI430613745	3831_7157_12629_19945_25566_30346_35640_52765	-1.00959	hypothetical protein PSPTO_3174
CUST_48783_PI430613745	104_8336_14563_16982_22603_34055_36883_40772_47627_52240	-1.01488	alginate biosynthesis regulatory protein AlgR
CUST_42709_PI430613745	5519_8556_12356_28703_37114_40909_45966_51776	-1.01511	hypothetical protein
CUST_71721_PI430613745	2946_7131_14321_19881_25502_31276_35614_44260_46550_52719	-1.01839	alkyl hydroperoxide reductase subunit C
CUST_10743_PI430613745	1387_8683_11418_32786_37242_44993_48489	-1.02122	anaerobic nitric oxide reductase transcription regulator
CUST_84561_PI430613745	949_9297_14804_21545_27166_33186_37795_39954_50034_54630	-1.022	hypothetical protein
CUST_14206_PI430613745	1826_6324_16193_21245_26866_32611_34800_43297_47525_51442	-1.02342	hypothetical protein
CUST_74808_PI430613745	2487_6477_16128_20281_25902_31873_34954_43797_45900_51685	-1.03354	universal stress protein A
CUST_14918_PI430613745	1920_6365_21152_26773_32330_34841_43350_45793_51509	-1.03471	lipoprotein
CUST_67789_PI430613745	3534_6217_13472_19412_25033_30723_34694_42834_47493_51269	-1.06339	histidine kinase
CUST_32410_PI430613745	4191_6614_11297_18870_24491_29866_35092_42176_46028_51883	-1.08	transglutaminase
CUST_43874_PI430613745	5691_10216_15592_28527_38740	-1.08219	dipicolinate synthase
CUST_136941_PI430613745	56038	-1.0909	dipicolinate synthase
CUST_40401_PI430613745	5225_7667_15828_17341_22962_28785_36152_41188_47024_53606	-1.1176	pyrroloquinoline quinone biosynthesis
CUST_48993_PI430613745	76_8981_12117_17010_22631_34027_37475_40744_47428_52267	-1.12086	flavin and coenzyme A sequestration protein dodecin
CUST_20999_PI430613745	2712_8324_16369_19014_24635_31446_36871_44048_47614_54472	-1.12397	lipoprotein
CUST_101136_PI430613745	45173_48418	-1.12421	single-stranded binding protein, partial
CUST_20632_PI430613745	2669_7721_14276_19079_24700_31481_36207_43995_48811_53683	-1.13453	hypothetical protein
CUST_41391_PI430613745	5346_7074_14907_17162_22783_28906_35555_41046_46496_52627	-1.13463	glycine cleavage system H protein
CUST_17460_PI430613745	2253_7727_14490_31951_36213_53694	-1.14107	transcript ional regulator
CUST_89163_PI430613745	5406_8250_12997_22106_27727_28966_36796_41013_47545_52890	-1.15098	hypothetical protein
CUST_28827_PI430613745	3739_9386_13312_30408_37884	-1.16082	hypothetical protein
CUST_31426_PI430613745	4064_10016_15434_30199_38540_42331_48098_52920	-1.18352	hypothetical protein
CUST_71703_PI430613745	2948_7132_14319_19879_25500_31278_35615_44258_46551_52721	-1.1969	lactoylglutathione lyase
CUST_3522_PI430613745	457_9543_12000_17387_23008_33511_38044_40427_47995_54662	-1.21067	family serine kinase
CUST_127334_PI430613745	371_7065_11869_33425_35546_40516_46489_52616	-1.23824	membrane protein
CUST_48631_PI430613745	122_8339_13536_16966_22587_34073_36886_40706_45898_51679	-1.24508	beta-lactamase
CUST_114001_PI430613745	3447_5765_16033_19473_25094_30636_34237_42941_49165_53832	-1.25688	hypothetical protein
CUST_158818_PI430613745	370_8962_11873_17175_22796_33424_37456_40515_48251_52615	-1.26185	hypothetical protein
CUST_86633_PI430613745	4996_6679_11830_21790_27411_29016_35157_51965	-1.26873	malonate decarboxylase subunit alpha
CUST_48491_PI430613745	138_8713_13297_16947_22568_34089_37272_40722_47807_51663	-1.28977	transcriptional regulator
CUST_2714_PI430613745	358_7059_16352_17163_22784_33412_35539_41045_46482_52606	-1.29598	ribonucleotide reductase
CUST_14675_PI430613745	1888_8706_12308_21184_26805_32298_37265_43238_45778_51488	-1.29669	ribosomal subunit interface protein
CUST_27063_PI430613745	6225_34702_42908_45656_51279	-1.40942	hypothetical protein
CUST_17205_PI430613745	2220_7748_14485_20841_26462_32036_36234_43635_47083_53737	-1.41374	hypothetical protein PSPTO_4103
CUST_22593_PI430613745	2925_7124_13851_19902_25523_31255_35607_44224_46543_52704	-1.45974	hypothetical protein
CUST_57129_PI430613745	1173_6016_13382_18065_23686_33077_34491_44742_45469_50975	-1.46767	PhoH-like protein
CUST_11008_PI430613745	1422_9561_12909_18299_23920_32821_38063_44961_45811_51540	-1.47024	hypothetical protein
CUST_8697_PI430613745	1131_6848_14746_18023_23644_33035_35326_44689_46257_52218	-1.48074	hypothetical protein
CUST_102502_PI430613745	1351_8671_11392_18232_23853_32750_37230_44918_47797_54553	-1.49963	outer membrane protein
CUST_48974_PI430613745	79_6867_12124_17007_22628_34030_35345_40747_46276_52264	-1.51721	osmotically inducible protein
CUST_103808_PI430613745	1130_9573_14747_18022_23643_33034_38077_44690_47705_54506	-1.57058	lipoprotein
CUST_135965_PI430613745	2294_5748_15091_18435_24056_31680_34220_53009	-1.60567	membrane protein
CUST_49846_PI430613745	252_9683_16221_17118_22739_33306_38195_40580_45717_51385	-1.69698	cysteine desulfurase
CUST_74285_PI430613745	4040_5891_13768_20216_25837_30175_34364_42368_45347_50754	-1.70525	succinyl-CoA:3-ketoacid-CoA transferase
CUST_50254_PI430613745	372_7066_11874_17177_22798_33426_35547_40517_49884_52617	-1.73468	hypothetical protein
CUST_82166_PI430613745	1857_8137_12432_21214_26835_32267_36684_43268_45765_51466	-1.85175	phospholipid-binding protein
CUST_137841_PI430613745	5436_8248_16464_22052_27673_28996_36794_40549_47541_55588	-1.87664	lipoprotein
CUST_26056_PI430613745	3386_6198_14921_19779_25400_30776_34674_43005_45629_51222	-1.89168	peptidase C1
CUST_16682_PI430613745	2151_9268_12696_20908_26529_31967_37766_43564_47333_54254	-1.94113	glycerol-3-phosphate dehydrogenase
CUST_143312_PI430613745	5248_9076_13716_17313_22934_28808_37570_41183_47890_52475	-1.95639	DNA polymerase III subunit epsilon
CUST_31244_PI430613745	4041_8387_13778_20217_25838_30176_36934_42369_47675_54493	-2.02808	3-oxoacid CoA-transferase, subunit B family
CUST_82953_PI430613745	21313_26934	-2.12308	hypothetical protein PSPTO_4586
CUST_65898_PI430613745	2861_7685_15705_19178_24799_31404_36170_44156_47038_53637	-2.26557	hypothetical protein PSPTO_2377
CUST_6752_PI430613745	877_8241_14368_21609_27230_33931_36787_40035_47533_51090	-2.33727	DNA-binding transcriptional activator OsmE
CUST_65441_PI430613745	19115_24736	-2.43789	ribosome modulation factor-related protein
CUST_45801_PI430613745	2703_31515_44011	-2.79353	ribosome modulation factor-like protein

## Sheet: Dataset S3_venn_HIMK1_HIMT1
common to HIMK1vsHIM1 and HIMT1vsHIM1	log2FC_HIMK1	log2FC_HIMT1	Description		upregulated only in HIMK1vsHIM1	log2FC_HIMK1	Description		upregulated only in HIMT1 vs HIM1	log2FC_HIMT1	Description
1669_7634_15491_17784_23405_32454_36119_43099_49104_53559	1.57353	1.42253	1-phosphofructokinase		240_10819_14613_17106_22727_33294_39289_40586_49863_55661	0.456322	2-haloalkanoic acid dehalogenase		1410_6382_14882_18288_23909_32809_34858_44971_47460_51532	1.24293	16S rRNA-processing protein RimM
5201_10233_15620_28761_38757_41224_47598	0.913017	1.01821	acetyltransferase		2916_7120_15325_19911_25532_31246_35602_44232_48743_52698	2.55319	3-oxoadipate enol-lactone hydrolase		3757_7569_14423_18986_24607_30426_36053_42619_46928_53451	1.97787	2-dehydro-3-deoxy-6-phosphogalactonate aldolase
4642_10356_15996_17703_23324_29667_38880_41732_47443	1.31123	2.04722	amidinotransferase family protein		3528_9112_15446_19425_25046_30717_37607_42862_45651_51274	1.01124	cation ABC transporter permease		3758_7570_14424_18985_24606_30427_36054_42620_46929	1.49838	2-dehydro-3-deoxygalactonokinase
1233_5986_12593_18116_23737_32633_34461_44816_45446_50934	2.0596	2.28157	D-hexose-6-phosphate mutarotase		4972_9226_12407_21766_27387_29357_37723_41451_49631_54012	2.35471	gluconate transporter family protein		559_5811_11470_17488_23109_33613_34283_40338_45286_50695	1.05891	30S ribosomal protein S11
2462_9036_12740_20305_25926_31848_37530_43775_45915_51700	3.16034	3.50988	DUF4432 domain-containing protein		19940_25561	1.09979	hypothetical protein		531_5826_14193_17460_23081_33585_34298_40310_45304_50712	1.04316	30S ribosomal protein S12
1231_5987_12596_18113_23734_32631_34462_44818_47568_50936	3.09063	2.90077	glucose ABC transporter ATP-binding protein		3826_7161_12643_30341_35644_42566_46572_52769	1.32794	hypothetical protein		549_9072_11464_17478_23099_33603_37566_40328_45293_50701	1.01868	30S ribosomal protein S14
1230_5988_12585_18112_23733_32630_34463_44819_47455_50937	2.30085	3.00111	glucose ABC transporter permease		3827_7160_12634_30342_35643_42567_46571_52768	0.979751	hypothetical protein		545_5819_11460_17474_23095_33599_34291_40324_45296_50704	1.34757	30S ribosomal protein S17
1229_5989_12584_18111_23732_32629_34464_44820_45447_50938	2.76646	3.17958	glucose ABC transporter permease		15067	1.05743	hypothetical protein		4834_5734_12583_21637_27258_29219_34206_41594_45212_50619	1.06397	30S ribosomal protein S18
1228_8995_12605_18110_23731_32628_37489_44821_48537_50939	2.95216	3.49979	glucose ABC transporter, periplasmic glucose-binding protein		407_7196_15115_17214_22835_33461_35679_40486_46598_52840	0.696928	MATE efflux family protein		540_5823_11493_17469_23090_33594_34295_40319_45300_50708	1.13474	30S ribosomal protein S19
18115_23736	0.953689	1.32964	hypothetical protein		2824_9639_13905_19146_24767_31367_38149_44190_48010_54669	4.40939	outer membrane porin, OprD family		4802_5874_13932_17641_23262_29521_34354_41640_45341_50747	1.38769	30S ribosomal protein S20
19555_25176	3.25541	3.593	hypothetical protein		230_7655_14947_17098_22719_34181_36140_40604_47009_53589	0.967579	peptide ABC transporter ATP-binding protein		542_5841_11495_17471_23092_33596_34313_40321_45317_50725	1.15322	30S ribosomal protein S3
40151	1.39902	1.1933	hypothetical protein A262_26097		228_9305_14945_17096_22717_34179_37803_40602_47953_53591	1.02369	peptide ABC transporter permease		560_5810_11469_17489_23110_33614_34282_40339_49958_50694	1.06581	30S ribosomal protein S4
408_7195_15114_17215_22836_33462_35678_40487_46597_52839	1.45165	1.58826	indoleacetate-lysine ligase		3465_10912_14269_19456_30654_39394_42918_50378	1.21851	spermidine/putrescine ABC transporter permease		553_5852_11476_17482_23103_33607_34324_40332_45329_50736	1.40392	30S ribosomal protein S5
3523_9108_15456_19430_25051_30712_37603_54599	0.718212	1.74572	L-arabinose transporter ATP-binding protein		1596_10201_14518_17719_23340_32381_38725_43021_48210_55051	1.09847	sugar ABC transporter periplasmic sugar-binding protein		4835_5733_12576_21638_27259_29220_34205_41595_45211_50618	1.15453	30S ribosomal protein S6
50381	0.937638	2.27889	L-arabinose transporter ATP-binding protein, partial		788_9006_12154_21316_26937_33842_37500_40099_46355_52385	1.07485	type III chaperone ShcO1		550_5817_17479_23100_33604_34289_40329_45292_50700	1.17717	30S ribosomal protein S8
3522_6221_15457_19431_25052_30711_34698_42912_45653_51277	0.719657	1.60322	L-arabinose transporter permease protein		696_16494_33750	1.52457	type III effector AvrB4-1		5361_9710_16140_17146_22767_28921_38223_41061_47590_54463	1.35199	4-aminobutyrate aminotransferase
4643_10684_15993_17702_23323_29668_39244_41727_50426	0.963643	1.21715	macrolide efflux		10396_38922_55736	2.08219	type III effector AvrRpm1		1034_7742_15542_17929_23550_33271_36228_44613_47077_53720	1.14237	4-diphosphocytidyl-2-C-methyl-D-erythritol kinase
4643_10684_15993_29668_39244_41727_50426	0.699383	1.02096	macrolide efflux		8523_11926_18188_23809_37078_44878_45411_50877	1.11995	type III effector HopAA1-1		526_5853_14198_17455_23076_33580_34325_40305_45330_50737	1.681	50S ribosomal protein L1
1593_10203_14521_17716_23337_32378_38727_43024_46890_53395	1.28499	1.14453	maltose/maltodextrin ABC transporter ATP-binding protein		11030_39489	1.01661	type III effector HopAA1-2		527_8081_14197_17456_23077_33581_36614_40306_47367_54310	1.46445	50S ribosomal protein L10
4641_10355_15999_17704_23325_29666_38879_41731_49539	1.04394	1.81446	nikkomycin biosynthesis domain protein		5700_11090_16351_28536_39549_45188_48403_54179	1.53539	type III effector HopAU1		525_5827_14199_17454_23075_33579_34299_40304_45305_50713	1.0532	50S ribosomal protein L11
5202_10234_15621_17365_22986_28762_38758_41225_49704_55147	1.21951	1.19337	peptidase, M20/M25/M40 family		707_33761	1.21635	type III effector HopAW1		546_5818_11461_17475_23096_33600_34290_40325_45295_50703	1.3087	50S ribosomal protein L14
1668_10171_15492_17783_23404_32453_38695_43100_49105_53558	1.34432	1.22724	phosphoenolpyruvate-protein phosphotransferase,EI/HPr/EIIA components		3691_8932_11749_30518_37426_42682_47852_54576	1.44044	type III effector HopBN1		555_5814_11474_17484_23105_33609_34286_40334_45289_50697	1.28477	50S ribosomal protein L15
1670_7635_15490_17785_23406_32455_36120_43098_46987_53560	1.19313	1.34382	phosphotransferase system, fructose-specific IIBC component		10784_55364	1.56682	type III effector HopI1		543_5821_11458_17472_23093_33597_34293_40322_45298_50706	1.51355	50S ribosomal protein L16
55566	1.42214	1.38265	type III chaperone protein ShcF		18191_23812	0.39092	type III effector HopM1		552_5816_11467_17481_23102_33606_34288_40331_45291_50699	1.2444	50S ribosomal protein L18
55504	1.58055	1.58551	type III chaperone protein ShcF		44880_48516_50878	1.43445	type III effector HopN1		539_8074_11492_17468_23089_33593_36607_40318_47360_54302	1.37337	50S ribosomal protein L2
1300_5953_11929_18185_23806_32700_34427_44858_45412_50879	1.18517	1.10894	type III chaperone protein ShcN		21444_27065	1.01164	type III effector HopQ1-2		541_5822_17470_23091_33595_34294_40320_45299_50707	1.02681	50S ribosomal protein L22
3866_10430_16270_30381_38958_42528_49287_55152	1.12345	1.69713	type III effector HopAE1		1583_10634_15585_17713_23334_32368_39183_50371_55095	1.0865	type III effector HopR1		538_9070_11491_17467_23088_33592_37564_40317_45301_50709	1.39292	50S ribosomal protein L23
21438_27059	1.27235	1.59811	type III effector HopD2		789_33843	1.05436	type III effector HopS2		547_9071_11462_17476_23097_33601_37565_40326_45294_50702	1.14133	50S ribosomal protein L24
683_17706_23327_33737	1.22345	1.47211	type III effector HopD1		5559_6528_14849_28743_35005_40882_45949_51749	1.66676	type III effector HopZ3		864_5739_14736_17637_23258_33918_34211_40051_45217_50624	1.09221	50S ribosomal protein L27
11127_39047_54771	1.4254	1.34364	type III effector HopF2		2222_9943_14483_20839_26460_32038_38466_43633_48935_53739	1.06596	type III helper protein HopAK1		544_5820_11459_17473_23094_33598_34292_40323_45297_50705	1.50068	50S ribosomal protein L29
4628_17428_23049_29653_39230	1.7329	1.84761	type III effector HopH1		1312_5949_14295_18197_23818_32711_34423_44891_45408_50872	1.93234	type III helper protein HrpA1		536_9069_11489_17465_23086_33590_37563_40315_47361_54303	1.65987	50S ribosomal protein L3
682_14352_17707_23328_33736_35470_40159_46414_52490	1.13176	1.03901	type III effector HopQ1-1		1336_10995_14855_18221_23842_32735_44928_48503_50852	1.67568	type III helper protein HrpK1		554_5815_11475_17483_23104_33608_34287_40333_45290_50698	1.43555	50S ribosomal protein L30
3453_14254_19468_25089_30642	1.13729	1.14723	type III helper protein HopP1		1304_8522_11925_32703_37077_44877_48515_54837	2.01931	type III helper protein HrpW1		537_5824_11490_17466_23087_33591_34296_40316_45302_50710	1.31135	50S ribosomal protein L4
					1313_5948_14296_18198_23819_32712_34422_44890_45407_50871	1.86728	type III helper protein HrpZ1		551_5886_11466_17480_23101_33605_34359_40330_45346_50753	1.41816	50S ribosomal protein L6
					1320_8274_14307_18205_23826_32719_36820_44883_47565_54451	1.33875	type III secretion protein HrcC		528_8080_14196_17457_23078_33582_36613_40307_47366_54309	1.47973	50S ribosomal protein L7/L12
					1324_5941_14851_18209_23830_32723_34415_44940_48509_50863	1.00016	type III secretion protein HrcT		4832_5856_12563_21635_27256_29217_34328_41592_45333_50739	1.14184	50S ribosomal protein L9
					1314_5947_14298_18199_23820_32713_34421_44889_45406_50870	1.4231	type III secretion protein HrpB		3995_7036_12769_20124_25745_30130_35516_42398_49337_52563	1.14162	adenylosuccinate lyase
					1330_5937_14862_18215_23836_32729_34411_44934_45399_50857	2.06729	type III secretion protein HrpO		1910_8700_12301_21162_26783_32320_37259_43321_45789_51502	1.28225	adenylylsulfate kinase
					1329_8518_14861_18214_23835_32728_37073_44935_48506_50858	1.27777	type III secretion protein HrpP		3524_9109_15452_19429_25050_30713_37604_42858_47900_54600	2.54885	arabinose ABC transporter substrate-binding protein
									5494_8567_11618_22195_27815_28678_37125_40934_45982_51796	1.57101	asparaginase
									5492_8569_11620_22193_27813_28676_37127_40932_47762	2.73351	aspartate ammonia-lyase
									4916_6268_12665_21722_27343_29301_34745_41521_49612_51353	2.82325	bifunctional proline dehydrogenase/pyrroline-5-carboxylate dehydrogenase
									2465_10653_12743_20302_25923_31851_39203_43819_48242_55214	1.79113	C4-dicarboxylate ABC transporter
									1838_6330_12448_21233_26854_32248_34806_43287_49051_51450	1.0236	chaperone protein DnaJ
									1962_10598_15219_21107_26728_32240_39123_43377_48208_55047	1.04945	chaperonin GroEL
									3996_8650_12770_20125_25746_30131_37208_42399_46457_52562	1.01115	cupin
									4550_7467_15505_18504_24125_29575_35951_41802_46825_53264	1.08528	cysteine synthase B
									3391_11109_19784_25405_30781_37325_42977_49147_55611	1.40842	D-xylose ABC transporter permease
									4495_9152_12258_18557_24178_29791_37649_41854_49493_52033	1.09429	DNA gyrase subunit A
									529_8079_14195_17458_23079_33583_36612_40308_47365_54308	1.07905	DNA-directed RNA polymerase subunit beta
									5625_6433_11762_22289_27909_28559_34909_40831_45860_51614	1.03983	F0F1 ATP synthase subunit alpha
									1516_8181_11154_20765_26386_32915_36727_45083_47465_54365	1.76852	ferredoxin--NADP reductase
									3756_7568_14425_18987_24608_30425_36052_42618_46927_53450	1.57836	galactonate dehydratase
									210_6441_14471_17079_22700_34161_34917_40613_50501_51624	2.52973	glutamate:protein symporter
									1030_7744_15261_17925_23546_33267_36230_44617_47079_53722	1.07024	GTP-binding protein YchF
									5044_8629_12249_21844_27465_29064_37186_41370_47785_54545	1.17214	heat shock protein HslVU, ATPase subunit HslU
									2713_6941_16368_19015_24636_31447_35421_44047_48790_52394	1.14131	heat shock protein HtpG
									4640_10354_15997_17705_23326_29665_38878_41730_49538	1.17949	HPr kinase
									16064	1.33506	hypothetical protein
									3174_9779_14343_19843_25464_31115_38296_44473_48045_53940	1.06046	hypothetical protein
									922_6121_13708_21570_27191_33159_34596_40015_45562_51125	1.0549	hypothetical protein PSPTO_4864
									1438_6393_12893_18314_23935_32837_34869_44944_45820_51552	1.05007	lysine--tRNA ligase
									4643_10684_15993_17702_23323_29668_39244	1.19946	macrolide efflux protein
									4197_6617_11294_18865_24486_29872_35095_42181_46030	1.10491	membrane protein
									4833_8242_12564_21636_27257_29218_36788_41593_49592_52861	1.61996	membrane protein
									5637_6426_11790_22301_27921_28571_34902_40807_45853_51603	1.0466	membrane protein insertion efficiency factor
									1851_8233_12437_21220_26841_32261_36778_43274_47522_51461	1.00239	N utilization substance protein A
									3003_9753_14147_31178_38267	1.43829	nicotine oxidoreductase
									5390_7216_12984_22089_27710_28950_35699_41019_46617_52878	1.13736	outer membrane porin, OprD family
									3229_8312_15326_19517_25138_30870_36859_44566_47601_55146	1.90889	oxidoreductase
									1031_5855_15260_17926_23547_33268_34327_44616_45332	1.00548	peptidyl-tRNA hydrolase
									55445	1.11232	peptidyl-tRNA hydrolase
									690_33744_39213_40149_49998	1.15505	phosphoglycerate mutase
									919_6119_13711_21573_27194_33156_34594_40012_45560_51123	1.27216	phosphoribosylamine--glycine ligase
									920_6120_13710_21572_27193_33157_34595_40013_45561_51124	1.10536	phosphoribosylaminoimidazolecarboxamide formyltransferase/IMP cyclohydrolase
									4542_7472_14067_18512_24133_29567_35956_41818_46832_53272	1.06306	phosphoribosylformylglycinamidine cyclo-ligase
									471_9540_12024_17402_23023_33525_38041_40393_45734_51412	1.38686	polyamine ABC transporter ATP-binding protein
									472_9539_12023_17403_23024_33526_38040_40394_49937_51413	1.32987	polyamine ABC transporter periplasmic polyamine-binding protein
									3465_10912_30654_39394_42918	1.18219	polyamine ABC transporter permease
									473_9538_12022_17404_23025_33527_38039_40395_49938_51414	1.0774	polyamine ABC transporter permease
									1232_8277_12595_18114_23735_32632_36823_44817_47567_50935	1.24069	porin B
									1849_8360_12435_21222_26843_32259_36907_43276_47647_51459	1.14271	preprotein translocase subunit SecG
									556_5813_11473_17485_23106_33610_34285_40335_45288_54300	1.15856	preprotein translocase subunit SecY
									4915_10039_12666_21721_27342_29300_38563_41520_49611_54806	3.07532	proline permease
									15541	1.30768	ribose-phosphate pyrophosphokinase
									5493_8568_11619_22194_27814_28677_37126_40933_47761_54537	2.0926	sodium:alanine symporter
									5362_7084_16139_17145_22766_28922_35565_41062_46506_52639	1.40666	succinate-semialdehyde dehydrogenase
									1909_5844_12300_21163_26784_32319_34316_43322_45320_50728	1.58679	sulfate adenylyltransferase subunit 2
									3230_8758_15327_19518_25139_30871_37318_44565_47321_54225	2.08746	sulfite reductase
									4480_9146_12273_29776_37643_41878_49487	1.33311	threonine serine transporter
									3987_5768_16434_20116_25737_30122_34240_42416_45245_50652	1.41921	translation initiation factor IF-1
									1411_6383_14881_18289_23910_32810_34859_44970_45808_51533	1.57676	tRNA (guanine-N1)-methyltransferase
									1854_6336_12440_22453_28068_32264_34812_43271_45763_51464	1.0878	tRNA pseudouridine synthase B
									40150	1.68413	type III effector AvrD1

## Sheet: Dataset S4_Psa3_HIM4vsHIM1
ProbeName	Group_name	logFC	Description
CUST_12125_PI430613745	10396_38922_55736	3.45749	type III effector AvrRpm1
CUST_52266_PI430613745	4628_17428_23049_29653_39230	3.36256	type III effector HopH1
CUST_50564_PI430613745	408_7195_15114_17215_22836_33462_35678_40487_46597_52839	3.15681	indoleacetate-lysine ligase
CUST_10095_PI430613745	1304_8522_11925_32703_37077_44877_48515_54837	2.9801	type III helper protein HrpW1
CUST_13742_PI430613745	14100	2.97226	type III effector
CUST_102792_PI430613745	44880_48516_50878	2.96784	type III effector HopN1
CUST_102702_PI430613745	1313_5948_14296_18198_23819_32712_34422_44890_45407_50871	2.93246	type III helper protein HrpZ1
CUST_10161_PI430613745	1312_5949_14295_18197_23818_32711_34423_44891_45408_50872	2.93186	type III helper protein HrpA1
CUST_20578_PI430613745	2661_6034_13744_31641_34509_43986_45483_51002	2.93142	type III effector HopAZ1
CUST_58081_PI430613745	1300_5953_11929_18185_23806_32700_34427_44858_45412_50879	2.72955	type III chaperone protein ShcN
CUST_43636_PI430613745	5651_10410_28487_38936	2.66369	muramidase
CUST_5391_PI430613745	696_16494_33750	2.61927	type III effector AvrB4-1
CUST_5533_PI430613745	55504	2.59613	type III chaperone ShcF
CUST_83777_PI430613745	21438_27059	2.58321	type III effector HopD2
CUST_43929_PI430613745	11030_39489	2.54339	type III effector HopAA1-2
CUST_5472_PI430613745	710_721_10361_10515_33764_33775_38885_39048	2.54045	type III chaperone protein ShcF
CUST_120793_PI430613745	4642_10356_15996_17703_23324_29667_38880_41732_47443	2.50969	amidinotransferase
CUST_160386_PI430613745	8824_28271_28405	2.50526	hypothetical protein
CUST_10333_PI430613745	1336_10995_14855_18221_23842_32735_44928_48503_50852	2.49564	type III helper protein HrpK1
CUST_10206_PI430613745	1319_5943_14306_18204_23825_32718_34417_44884_45403_50865	2.48459	type III secretion protein HrpG
CUST_92012_PI430613745	11127_39047_54771	2.47219	type III effector HopF2
CUST_55466_PI430613745	1764_4609_9770_17848_22307_23469_27997_29634_32549_38287	2.45882	type III effector HopAM1-2
CUST_44834_PI430613745	1305_11917_32704	2.45577	type III chaperone ShcM
CUST_139786_PI430613745	55566	2.45501	type III chaperone
CUST_28452_PI430613745	3691_8932_11749_30518_37426_42682_47852_54576	2.40665	type III effector HopBN1 (Eop3 effector)
CUST_43934_PI430613745	5700_11090_16351_28536_39549_45188_48403_54179	2.38537	type III effector HopAU1
CUST_102764_PI430613745	8523_11926_18188_23809_37078_44878_45411_50877	2.37788	type III effector HopAA1-1
CUST_45548_PI430613745	2305_13832_31691_43661	2.36475	type III effector AvrPto1
CUST_43029_PI430613745	5559_6528_14849_28743_35005_40882_45949_51749	2.35908	type III effector HopZ3
CUST_46329_PI430613745	3453_14254_19468_25089_30642	2.34764	type III helper protein HopP1
CUST_10281_PI430613745	1330_5937_14862_18215_23836_32729_34411_44934_45399_50857	2.34231	type III secretion protein HrpO
CUST_7743_PI430613745	21484_27105	2.32645	type III effector HopI1
CUST_43020_PI430613745	6529_35006_45950_51750	2.3219	type III secretion chaperone
CUST_99713_PI430613745	15995	2.31199	transposase
CUST_44305_PI430613745	683_17706_23327_33737	2.26464	type III effector HopD1
CUST_32242_PI430613745	4167_8922_11304_18914_24535_29842_37416_42232_47844_54571	2.26224	thiamine biosynthesis lipoprotein
CUST_54306_PI430613745	4643_10684_15993_17702_23323_29668_39244	2.22564	macrolide efflux protein
CUST_102666_PI430613745	1317_5945_14304_18202_23823_32716_34419_44886_48510_50867	2.22552	type III secretion protein HrpE
CUST_102609_PI430613745	1329_8518_14861_18214_23835_32728_37073_44935_48506_50858	2.21875	type III secretion protein HrpP
CUST_109926_PI430613745	2222_9943_14483_20839_26460_32038_38466_43633_48935_53739	2.21281	type III helper protein HopAK1
CUST_5520_PI430613745	720_10362_33774_38886_54760	2.19278	tyrosine phosphatase
CUST_34455_PI430613745	4448_7959_29744_36449_41911_48278_54110	2.19135	hypothetical protein
CUST_7740_PI430613745	10784_55364	2.17392	hypothetical protein, partial
CUST_44372_PI430613745	707_33761	2.16974	type III effector HopAW1
CUST_99712_PI430613745	15994	2.15533	transposase
CUST_58207_PI430613745	1315_5946_14297_18200_23821_32714_34420_44888_45405_50869	2.15338	type III secretion protein HrcJ
CUST_44362_PI430613745	702_16541_33756	2.14882	type III effector HopX3
CUST_10314_PI430613745	1334_10800_14857_18219_23840_32733_39269_44930_48380_55619	2.13679	type III secretion protein HrpJ
CUST_58230_PI430613745	1318_5944_14305_18203_23824_32717_34418_44885_45404_50866	2.12769	type III secretion protein HrpF
CUST_120817_PI430613745	41722_46895_53403	2.08023	type III chaperone protein ShcF
CUST_58239_PI430613745	1320_8274_14307_18205_23826_32719_36820_44883_47565_54451	2.07107	type III secretion protein HrcC
CUST_140606_PI430613745	3229_8312_15326_19517_25138_30870_36859_44566_47601_55146	2.05297	oxidoreductase
CUST_54326_PI430613745	4641_10355_15999_17704_23325_29666_38879_41731_49539	2.05109	nikkomycin biosynthesis domain
CUST_58329_PI430613745	1333_5935_14858_18218_23839_32732_34409_44931_48505_50854	2.044	type III secretion protein HrcV
CUST_44475_PI430613745	789_33843	2.03116	type III effector HopS2
CUST_24976_PI430613745	3230_8758_15327_19518_25139_30871_37318_44565_47321_54225	2.026	sulfite reductase
CUST_40263_PI430613745	5202_10234_15621_17365_22986_28762_38758_41225_49704_55147	2.01205	peptidase M20
CUST_129390_PI430613745	55593	1.98095	periplasmic ligand-binding sensor
CUST_137192_PI430613745	55897	1.97255	periplasmic ligand-binding sensor
CUST_159569_PI430613745	1516_8181_11154_20765_26386_32915_36727_45083_47465_54365	1.96578	ferredoxin--NADP reductase
CUST_102689_PI430613745	1314_5947_14298_18199_23820_32713_34421_44889_45406_50870	1.9651	type III secretion protein HrpB
CUST_58307_PI430613745	1331_5936_14863_18216_23837_32730_34410_44933_45398_50856	1.94869	type III secretion protein HrcN
CUST_58142_PI430613745	1307_5952_14302_18192_23813_32706_34426_44875_45410_50876	1.93441	type III chaperone ShcE
CUST_129383_PI430613745	754_9891_16182_33808_38412_40132_50005	1.93	periplasmic ligand-binding sensor
CUST_58286_PI430613745	1327_8176_14859_18212_23833_32726_36722_44937_48508_50860	1.91592	type III secretion protein HrcQb
CUST_102636_PI430613745	1325_5940_14852_18210_23831_32724_34414_44939_45401_50862	1.90856	type III secretion protein HrcS
CUST_159637_PI430613745	22329_28019_45157_48427_53348	1.90364	muramidase
CUST_10108_PI430613745	10727_16724_32705_39261_55400	1.88925	type III effector HopM1
CUST_120799_PI430613745	41733_49540	1.87854	transposase
CUST_116410_PI430613745	3866_10430_16270_30381_38958_42528_49287_55152	1.86781	type III effector HopAE1
CUST_119805_PI430613745	4447_10680_29743_39233_41910_47275_54111	1.84531	ABC periplasmic substrate-binding protein
CUST_58215_PI430613745	1316_8519_14299_18201_23822_32715_37074_44887_48271_50868	1.82443	type III secretion protein HrpD
CUST_58317_PI430613745	1332_8517_14864_18217_23838_32731_37072_44932_45397_50855	1.81161	type III secretion protein HrpQ
CUST_5286_PI430613745	682_14352_17707_23328_33736_35470_40159_46414_52490	1.80133	type III effector HopQ1
CUST_113541_PI430613745	43010_49135	1.79555	type III effector HopR1
CUST_150065_PI430613745	1007_33244_39053	1.77855	molecular chaperone DnaJ
CUST_10266_PI430613745	1328_5938_14860_18213_23834_32727_34412_44936_48507_50859	1.7774	type III secretion protein HrcQa
CUST_98478_PI430613745	15067	1.73114	ABC periplasmic substrate-binding protein
CUST_58257_PI430613745	1323_5942_14850_18208_23829_32722_34416_44941_45402_50864	1.72745	type III secretion system HrcU
CUST_58126_PI430613745	18190_23811	1.70631	type III chaperone ShcM
CUST_102629_PI430613745	1326_5939_14853_18211_23832_32725_34413_44938_45400_50861	1.69006	flagellar biosynthesis protein FliP
CUST_146423_PI430613745	10844_39317	1.6859	type III effector HopAF1
CUST_10341_PI430613745	1337_32736_34407_44927	1.66255	type III effector (hrp-box domain)
CUST_5363_PI430613745	691_10676_14359_33745_39231_50526_53162	1.64349	type III effector AvrD1
CUST_42482_PI430613745	5492_8569_11620_22193_27813_28676_37127_40932_47762	1.63181	aspartate ammonia-lyase
CUST_48267_PI430613745	169_6452_15238_16917_22538_34120_34928_40694_49840_51641	1.62883	type III effector HopY1
CUST_120769_PI430613745	4640_10354_15997_17705_23326_29665_38878_41730_49538	1.62681	phosphocarrier protein HPr kinase
CUST_50554_PI430613745	407_7196_15115_17214_22835_33461_35679_40486_46598_52840	1.6072	MATE efflux family protein
CUST_123561_PI430613745	5201_10233_15620_28761_38757_41224_47598	1.57373	acetyltransferase
CUST_58266_PI430613745	1324_5941_14851_18209_23830_32723_34415_44940_48509_50863	1.56896	type III secretion system HrcT
CUST_1665_PI430613745	210_6441_14471_17079_22700_34161_34917_40613_50501_51624	1.56577	glutamate:protein symporter
CUST_32031_PI430613745	4137_7858_14575_18936_24557_30272_36346_42256_47169_53933	1.56244	response regulator
CUST_6039_PI430613745	788_9006_12154_21316_26937_33842_37500_40099_46355_52385	1.56008	type III chaperone ShcO1
CUST_13171_PI430613745	1694_7648_14544_17810_23431_32479_36133_40293_47002_53578	1.53729	acetolactate synthase 3 catalytic subunit
CUST_58248_PI430613745	1321_5932_18206_23827_32720_34404_44882_45393_50842	1.52296	type III secretion protein HrpT
CUST_114495_PI430613745	3528_9112_15446_19425_25046_30717_37607_42862_45651_51274	1.5182	cation ABC transporter permease
CUST_32011_PI430613745	55399	1.4999	LuxR family transcriptional regulator
CUST_54357_PI430613745	682_6990_14352_17707_23328_33736_35470_40159_46414_52490	1.49789	type III effector HopQ1-1
CUST_87075_PI430613745	5044_8629_12249_21844_27465_29064_37186_41370_47785_54545	1.49768	ATP-dependent protease ATPase subunit HslU
CUST_43321_PI430613745	5603_28575	1.49396	hypothetical protein IYO_28025
CUST_83808_PI430613745	21444_27065	1.4919	type III effector HopQ1-2
CUST_118041_PI430613745	4135_8198_14573_18938_24559_30270_36743_42254_47482	1.4911	LuxR family transcriptional regulator
CUST_133991_PI430613745	4643_10684_15993_29668_39244_41727_50426	1.43954	macrolide efflux protein
CUST_14833_PI430613745	1909_5844_12300_21163_26784_32319_34316_43322_45320_50728	1.42171	sulfate adenylyltransferase subunit 2
CUST_13180_PI430613745	1695_5741_14542_17811_23432_32480_34213_40294_45219_50626	1.39897	acetolactate synthase 3 regulatory subunit
CUST_99819_PI430613745	16064	1.39562	hypothetical protein PSYAC_27908
CUST_35897_PI430613745	4643_10684_15993_17702_23323_29668_39244_41727_50426	1.39271	macrolide efflux
CUST_64624_PI430613745	2713_6941_16368_19015_24636_31447_35421_44047_48790_52394	1.37727	heat shock protein 90
CUST_16344_PI430613745	2104_9057_15462_20948_26569_32211_37551_43513_48342_51833	1.3647	Lon protease
CUST_93183_PI430613745	10705_11916_32705_39261_55317	1.35947	hypothetical protein, partial
CUST_75349_PI430613745	4102_9164_14253_20348_25969_30237_37661_54611	1.3567	phenazine biosynthesis family
CUST_112004_PI430613745	1837_9359_12447_21234_26855_32247_37857_43288_49052_51449	1.3527	chaperone protein DnaK
CUST_112019_PI430613745	1836_6329_12446_21235_26856_32246_34805_43289_45278_51448	1.34698	protein GrpE
CUST_63956_PI430613745	4136_7859_14574_18937_24558_30271_36347_42255_49384	1.3459	sensory box histidine kinase response regulator
CUST_54554_PI430613745	22443_28077	1.29455	hypothetical protein PSPTO_5619
CUST_32022_PI430613745	7859_14574_30271_36347_55336	1.29453	sensory box histidine kinase response regulator
CUST_130439_PI430613745	50537	1.27046	hypothetical protein
CUST_91783_PI430613745	16563	1.26286	hypothetical protein
CUST_102569_PI430613745	1338_10585_32737_39109_44926_50294_55184	1.24917	Tir chaperone
CUST_10225_PI430613745	1322_5931_14303_18207_23828_32721_34403_44881_45392_50841	1.21344	type III secretion protein HrpV
CUST_130448_PI430613745	39915_50052	1.20345	molecular chaperone
CUST_32018_PI430613745	55990	1.19104	sensory box histidine kinase response regulator
CUST_14288_PI430613745	1839_6331_12450_21232_26853_32249_34807_43286_49050_51451	1.19045	dihydrodipicolinate reductase
CUST_10130_PI430613745	14292	1.15072	membrane-bound lytic murein transglycosylase D
CUST_10355_PI430613745	1338_10585_32737_39109_50294_55184	1.13898	Tir chaperone
CUST_12211_PI430613745	1574_32359	1.13615	HPr kinase
CUST_110871_PI430613745	43466	1.136	3-hydroxyacyl-CoA-acyl carrier protein transferase
CUST_34956_PI430613745	4517_10830_12274_39301_41876_49499_55672	1.13455	hypothetical protein
CUST_16621_PI430613745	2143_2261_2667_3200_3228_3426_4519_4978_29363_29815_30816_30869_30962_31479_31647_31959_39406	1.08544	group II intron, maturase, partial
CUST_115363_PI430613745	3640_9424_13413_30559_37923_42723_49232_53523	1.03345	ECF subfamily RNA polymerase sigma-24 subunit
CUST_102725_PI430613745	1309_8520_18194_23815_32708_37075_44873_45409_50875	1.0217	membrane-bound lytic murein transglycosylase D
CUST_45405_PI430613745	2076_32183_43477	-1.00291	lipoprotein
CUST_124919_PI430613745	5453_8581_11647_22155_27775_28637_37139_40954_49776_53990	-1.0364	CAIB/BAIF family protein
CUST_144809_PI430613745	5388_8249_12986_22088_27709_28948_36795_41018_47543_54445	-1.03971	membrane protein
CUST_4323_PI430613745	567_6810_11482_33621_35288_40281_49962_52159	-1.12704	hypothetical protein
CUST_1125_PI430613745	138_8713_13297_16947_22568_34089_37272_40722_47807_51663	-1.14238	transcriptional regulator
CUST_52691_PI430613745	17496_23117	-1.14238	hypothetical protein PSPTO_0657
CUST_17460_PI430613745	2253_7727_14490_31951_36213_53694	-1.20145	transcript ional regulator
CUST_32465_PI430613745	4199_5756_11264_18863_24484_29874_34228_42183_45233_50640	-1.2038	phospholipase D-nuclease N-terminal
CUST_116252_PI430613745	42572_50393	-1.2138	hypothetical protein A262_13646
CUST_144734_PI430613745	5406_8250_12997_22106_27727_28966_36796_41013_47545_52890	-1.23267	hypothetical protein
CUST_61616_PI430613745	4415_8057_18632_24253_29711_36590_41952_47347_54274	-1.25252	pterin-4-alpha-carbinolamine dehydratase
CUST_48993_PI430613745	76_8981_12117_17010_22631_34027_37475_40744_47428_52267	-1.3317	flavin and coenzyme A sequestration protein dodecin
CUST_71703_PI430613745	2948_7132_14319_19879_25500_31278_35615_44258_46551_52721	-1.36627	lactoylglutathione lyase
CUST_29518_PI430613745	3831_7157_12629_19945_25566_30346_35640_52765	-1.38719	hypothetical protein PSPTO_3174
CUST_154783_PI430613745	750_8110_16186_21397_27018_33804_36643_54352	-1.42442	hypothetical protein
CUST_103808_PI430613745	1130_9573_14747_18022_23643_33034_38077_44690_47705_54506	-1.43064	lipoprotein
CUST_37953_PI430613745	4914_6267_12667_21720_27341_29299_34744_41519_45696_51352	-1.48667	alginate lyase
CUST_38824_PI430613745	5026_8623_12247_21824_27445_29046_37180_41385_49650_51985	-1.50098	glutamate synthase subunit beta
CUST_42190_PI430613745	5454_8580_11648_22156_27776_28638_37138_40955_49777_53991	-1.5434	acyl-CoA dehydrogenase
CUST_127334_PI430613745	371_7065_11869_33425_35546_40516_46489_52616	-1.62762	membrane protein
CUST_158823_PI430613745	372_7066_11874_17177_22798_33426_35547_40517_49884_52617	-1.75135	hypothetical protein
CUST_58457_PI430613745	1351_8671_11392_18232_23853_32750_37230_44918_47797_54553	-1.83873	outer membrane
CUST_17518_PI430613745	2265_7733_15177_18408_24029_31651_36219_53701	-2.08901	Mismatched base pair and cruciform DNA recognition
CUST_51712_PI430613745	5213_10209_15140_17358_22979_28773_38733_41206_47272_54107	-2.2111	carbon-nitrogen hydrolase
CUST_6752_PI430613745	877_8241_14368_21609_27230_33931_36787_40035_47533_51090	-2.25563	DNA-binding transcriptional activator OsmE
CUST_51723_PI430613745	5212_10208_15139_17359_22980_28772_38732_41205_47437	-2.87362	amine oxidase
CUST_116173_PI430613745	3814_8587_12635_19927_25548_30329_37145_42573_49276	-3.09673	indolepyruvate ferredoxin oxidoreductase

## Sheet: Dataset S5_Pto_HIMK1vsHIM1
ProbeName	group_ID	log2FC	Description
CUST_21880_PI430613745	2824_9639_13905_19146_24767_31367_38149_44190_48010_54669	5.51358	porin
CUST_80779_PI430613745	2029_9136_11543_21040_26661_32136_37633_43414_47905_53296	5.34878	3-oxoadipyl-CoA thiolase
CUST_80789_PI430613745	2028_7488_11544_21041_26662_32135_35972_43415_46841_53295	5.28337	3-oxoadipate:succinyl-CoA transferase subunit B
CUST_73083_PI430613745	3927_10870_20056_25677_30062_39349_42462_48174_54852	5.17355	type III effector HopAH2-1
CUST_21904_PI430613745	2826_7704_13903_19148_24769_31369_36190_44188_47057_53661	4.49683	transporter
CUST_15716_PI430613745	2027_7487_11545_21042_26663_32134_35971_43416_46840_53294	4.34006	3-oxoadipate:succinyl-CoA transferase subunit A
CUST_141127_PI430613745	2829_7702_13900_19151_24772_31372_36188_44185_47055_53658	3.80337	shikimate 5-dehydrogenase
CUST_75019_PI430613745	2462_9036_12740_20305_25926_31848_37530_43775_45915_51700	3.60744	DUF4432 domain-containing protein
CUST_73028_PI430613745	3923_7341_11593_20049_25670_30058_35824_42473_49314_53063	3.5578	glucarate dehydratase
CUST_141138_PI430613745	2827_9640_13902_19149_24770_31370_38150_44187_48760_53660	3.32744	4-hydroxyphenylpyruvate dioxygenase
CUST_22509_PI430613745	2916_7120_15325_19911_25532_31246_35602_44232_48743_52698	3.21216	3-oxoadipate enol-lactone hydrolase
CUST_21847_PI430613745	2820_5924_13907_19142_24763_31363_34396_44135_45382_50809	3.11322	protocatechuate 3,4-dioxygenase subunit alpha
CUST_72180_PI430613745	19940_25561	3.01229	PAS protein
CUST_72184_PI430613745	3828_8593_12633_19941_25562_30343_37151_42568_50392_54539	3.00224	glycosyl hydrolase family 3
CUST_21854_PI430613745	2821_5925_13906_19143_24764_31364_34397_44134_45383_50810	2.88536	4-hydroxybenzoate transporter
CUST_21836_PI430613745	2819_5923_13917_19141_24762_31362_34395_44136_45381_50808	2.84431	protocatechuate 3,4-dioxygenase subunit beta
CUST_67335_PI430613745	19362_24983_42799_49212	2.75741	glucose dehydrogenase
CUST_60111_PI430613745	2298_7296_15095_18439_24060_31684_35779_43648_46684_53007	2.68667	short chain dehydrogenase
CUST_65628_PI430613745	2822_9638_13894_19144_24765_31365_38148_44133_48009_54668	2.63738	3-carboxy-cis,cis-muconate cycloisomerase
CUST_97136_PI430613745	17994_23615_44645_48311_52196	2.61339	1,2-oxophytodienoate reductase
CUST_45917_PI430613745	2892_16446_31314	2.57755	quinate dehydrogenase

## Sheet: Dataset S6_Pto_HIMT1vsHIM1
ProbeName	group_ID	log2FC	Description
CUST_37971_PI430613745	4916_6268_12665_21722_27343_29301_34745_41521_49612_51353	3.92488	trifunctional transcriptional regulator proline dehydrogenase L-glutamate gamma-semialdehyde dehydrogenase
CUST_75019_PI430613745	2462_9036_12740_20305_25926_31848_37530_43775_45915_51700	3.75106	DUF4432 domain-containing protein
CUST_42483_PI430613745	5492_8569_11620_22193_27813_28676_37127_40932_47762	3.50738	aspartate ammonia-lyase
CUST_89827_PI430613745	5494_8567_11618_22195_27815_28678_37125_40934_45982_51796	2.9404	L-asparaginase I
CUST_147524_PI430613745	3757_7569_14423_18986_24607_30426_36053_42619_46928_53451	2.60523	2-dehydro-3-deoxy-6-phosphogalactonate aldolase
CUST_37963_PI430613745	4915_10039_12666_21721_27342_29300_38563_41520_49611_54806	2.52081	proline permease
CUST_105031_PI430613745	3174_9779_14343_19843_25464_31115_38296_44473_48045_53940	2.33396	hypothetical protein
CUST_28928_PI430613745	3756_7568_14425_18987_24608_30425_36052_42618_46927_53450	2.27419	galactonate dehydratase
CUST_117528_PI430613745	4043_10734_14755_20218_25839_30178_38467_42338_49351	-2.64451	short-chain fatty acid transporter
CUST_145054_PI430613745	2580_5751_14933_20491_26112_31560_34223_43914_45229_50635	-2.77488	ABC transporter permease
CUST_76509_PI430613745	2578_8381_14934_20493_26114_31558_36928_43916_47670_51051	-2.87253	ABC transporter ATP-binding protein
CUST_76496_PI430613745	2579_8382_14940_20492_26113_31559_36929_43915_45513_51050	-2.87853	ABC transporter ATP-binding protein
CUST_76464_PI430613745	2583_6066_14929_20488_26109_31563_34541_43911_45510_51047	-3.33309	ABC transporter periplasmic substrate-binding protein
CUST_42569_PI430613745	5501_8564_12381_22204_27824_28685_37122_40891_45977_51790	-3.48627	pyruvate carboxylase subunit B
CUST_74293_PI430613745	4041_8387_13778_20217_25838_30176_36934_42369_47675_54493	-3.52021	3-oxoacid -transferase
CUST_68772_PI430613745	3238_8027_12036_19526_25147_30879_36560_44557_47317_54219	-3.81564	carboxyl transferase domain
CUST_68751_PI430613745	3236_8755_12034_19524_25145_30877_37315_44559_47319_54221	-4.08235	acetyl-CoA biotin carboxylase
CUST_68761_PI430613745	3237_8754_12035_19525_25146_30878_37314_44558_47318_54220	-4.17349	gamma-carboxygeranoyl- hydratase

## Sheet: Dataset S7_Pto_HIM4vsHIM1
ProbeName	group_ID	log2FC	Description
CUST_67005_PI430613745	3673_8942_11718_19320_24941_30500_37436_42664_47855	-2.18609	ABC transporter ATP-binding protein
CUST_68791_PI430613745	3241_8024_12039_19530_25151_30882_36557_44554_47314_54216	-2.40351	hydroxymethylglutaryl-CoA lyase
CUST_68801_PI430613745	3242_8023_12040_19531_25152_30883_36556_44553_48617_54215	-2.83145	MerR family transcriptional regulator
CUST_74285_PI430613745	4040_5891_13768_20216_25837_30175_34364_42368_45347_50754	-3.20564	succinyl-CoA:3-ketoacid-CoA transferase
CUST_74649_PI430613745	2509_9880_15009_20260_25881_31895_38400_43845_48069_52931	-3.36848	inosose dehydratase
CUST_89523_PI430613745	5454_8580_11648_22156_27776_28638_37138_40955_49777_53991	-3.61284	acyl-CoA dehydrogenase
CUST_74293_PI430613745	4041_8387_13778_20217_25838_30176_36934_42369_47675_54493	-4.12814	3-oxoacid CoA-transferase, subunit B family
CUST_68772_PI430613745	3238_8027_12036_19526_25147_30879_36560_44557_47317_54219	-4.35787	carboxyl transferase domain protein
CUST_68751_PI430613745	3236_8755_12034_19524_25145_30877_37315_44559_47319_54221	-4.76038	3-methylcrotonyl-CoA carboxylase subunit alpha
CUST_72077_PI430613745	3814_8587_12635_19927_25548_30329_37145_42573_49276	-5.06055	indolepyruvate ferredoxin oxidoreductase
CUST_68761_PI430613745	3237_8754_12035_19525_25146_30878_37314_44558_47318_54220	-5.30309	gamma-carboxygeranoyl-CoA hydratase

## Sheet: Dataset S8_proteins_kiwi
Peak Name	Description	p-value	Fold Change
WP_003376052.1	alginate biosynthesis protein AlgF	0.00248	13.5666
WP_074291319.1	carbonic anhydrase	0.00504	7.5387
WP_003375733.1	type III helper protein HrpZ1	0.00056	6.47261
WP_003380857.1	sugar ABC transporter periplasmic sugar-binding protein	0.00219	5.91656
WP_017684110.1	spermidine/putrescine ABC transporter periplasmic spermidine/putrescine-binding protein	0.00127	5.58825
WP_003379228.1	amino acid ABC transporter substrate-binding protein	0.02159	5.52379
WP_017684353.1	nickel ABC transporter substrate-binding protein	0.003	4.98701
WP_002555481.1	50S ribosomal protein L29	0.04084	3.94137
WP_003382340.1	hypothetical protein PSPTO_0499	0.00026	3.73456
WP_003382121.1	flagellar hook protein FlgE	0.00032	3.712
WP_017682422.1	quorum-sensing-regulated virulence factor family protein	0.0255	3.24612
WP_003382135.1	flagellin FliC	0.00154	3.22398
WP_003382101.1	putrescine ABC transporter periplasmic putrescine-binding protein	0.00461	3.15151
WP_003378483.1	serine protease, MucD	0.00065	3.13524
WP_003382401.1	hypothetical protein PSPTO_2377	0.00792	2.98999
WP_017683667.1	ABC transporter substrate-binding protein	0.00164	2.92357
WP_005621742.1	hypothetical protein PSPTO_5408	0.01915	2.83995
WP_003382571.1	50S ribosomal protein L25/general stress protein Ctc	0.01466	2.73928
WP_017683535.1	alginate lyase family protein	0.00458	2.61038
WP_017682565.1	hypothetical protein	0.00597	2.36631
WP_003375735.1	type III helper protein HrpA1	0.00054	2.28834
WP_003378759.1	YceI family protein	3.2782e-06	2.2367
WP_003377737.1	DUF4398 domain-containing protein	0.02944	2.20158
WP_003382087.1	hypothetical protein PSPTO_5295	0.01154	2.13517
WP_003381480.1	leucine ABC transporter subunit substrate-binding protein LivK	0.00451	1.84725
WP_017683929.1	outer membrane porin, OprD family	0.03809	1.84458
WP_017684535.1	phosphate ABC transporter substrate-binding protein PstS	0.02471	1.83669
WP_003380244.1	thiol:disulfide interchange protein DsbA/DsbL	0.04614	1.82568
WP_017682749.1	family 5 extracellular solute-binding protein	0.00502	1.82462
WP_017684103.1	polygalacturonase	0.00042	1.75552
WP_020315855.1	sulfate ABC transporter substrate-binding protein	0.00121	1.7441
WP_003378210.1	hypothetical protein PSPTO_3602	0.00874	1.71694
WP_003383505.1	lipoprotein, NLPA family	0.02588	1.55094
WP_003377612.1	lipoprotein	0.03551	0.69765
WP_003382417.1	ribose ABC transporter periplasmic ribose-binding protein	0.00784	0.690366
WP_003378928.1	DUF2059 domain-containing protein	0.00465	0.65673
WP_003380621.1	hypothetical protein	0.00746	0.634272
WP_003367017.1	translation initiation factor IF-3	0.00797	0.6317
WP_020312747.1	copper chaperone PCu(A)C	0.02402	0.600023
WP_017683470.1	lipoprotein SlyB	0.03437	0.553349
WP_003382137.1	flagellin FlaG	0.0214	0.542009
WP_017684746.1	dienelactone hydrolase family protein	0.03023	0.515255
WP_020314104.1	periplasmic glucan biosynthesis protein	0.00306	0.514274
WP_003377574.1	toluene tolerance protein	0.00357	0.441612
WP_003377974.1	lipoprotein	0.00927	0.412355
WP_003381096.1	acyl carrier protein	0.00886	0.392822
WP_003378666.1	pyrimidine/purine nucleoside phosphorylase	0.01224	0.370575
WP_017683842.1	lipoprotein	0.00642	0.3561
WP_017683605.1	dihydrolipoamide succinyltransferase	0.00711	0.345591
WP_002554837.1	cold shock protein CapB	0.04079	0.328007
WP_004656644.1	BON domain-containing protein	0.00115	0.319201
WP_017682445.1	DUF4197 domain-containing protein	0.03061	0.305816
WP_017683247.1	cation ABC transporter substrate-binding protein	0.00179	0.299087
WP_017684369.1	superoxide dismutase, Fe	0.00332	0.294245
WP_003379107.1	inorganic pyrophosphatase	0.00973	0.292317
WP_003382551.1	PepSY domain-containing protein	0.0038	0.290925
WP_003377934.1	hypothetical protein PSPTO_0220	0.01189	0.289491
WP_003375890.1	keto-hydroxyglutarate-aldolase/keto-deoxy-phosphogluconate aldolase	0.00056	0.211545
WP_003375967.1	cold shock domain family protein	0.00047	0.20807
WP_017684459.1	pyruvate dehydrogenase complex, E2 component, dihydrolipoamide acetyltransferase	0.00589	0.206338
WP_017683940.1	endoribonuclease L-PSP family protein	0.02332	0.196288
WP_003377470.1	hypothetical protein PSPTO_4516	0.00227	0.191621
WP_002553156.1	cold shock domain family protein	0.00493	0.191057
WP_003376479.1	acetyl-CoA carboxylase, biotin carboxyl carrier protein	0.00313	0.18409
WP_003377012.1	hypothetical protein IYO_17600	7.0282e-05	0.178985
WP_017683563.1	molecular chaperone DnaK	0.00218	0.165764
WP_003382009.1	START domain-containing protein	0.01504	0.16007
WP_005616754.1	flagellar biosynthesis anti-sigma factor FlgM	0.00272	0.146855
WP_017683064.1	BON domain-containing protein [Pseudomonas syringae]	0.00318	0.12249
WP_017684231.1	hypothetical protein	0.00192	0.103556
WP_005620771.1	DNA-binding transcriptional activator OsmE	0.03637	0.101407
WP_003382908.1	hypothetical protein	0.00491	0.0980968
WP_002554971.1	transcriptional regulator	0.00214	0.0930716
WP_003377975.1	endoribonuclease L-PSP	9.8292e-05	0.0930309
WP_005620337.1	ostA family protein	0.00608	0.0903901
WP_003382907.1	hypothetical protein	0.00031	0.0847043
WP_003382439.1	lipoprotein	0.00676	0.0829823
WP_004658251.1	sigma factor algU negative regulatory protein MucA	0.00157	0.0687802
WP_020315616.1	hypothetical protein	0.00046	0.0582962
WP_003376394.1	phosphate starvation-inducible protein PsiF	0.04822	0.05
WP_002553018.1	outer membrane lipoprotein OprI	0.00479	0.0483927

## Sheet: Dataset S9_proteins_tomato
Peak Name	Description	p-value	Fold Change
WP_017684110.1	spermidine/putrescine ABC transporter periplasmic spermidine/putrescine-binding protein	3.5086e-05	48.6105
WP_017684183.1	azurin	0.00323	27.1772
WP_017683246.1	aldose 1-epimerase / galactose mutarotase	0.00084	25.0611
WP_003381870.1	RcnB family protein	0.00241	11.0102
WP_003378994.1	Tol-Pal system protein TolB	0.00849	9.4855
WP_017682538.1	carbonic anhydrase	7.9476e-05	8.13399
WP_003376052.1	alginate biosynthesis protein AlgF	0.00801	7.7144
WP_003379228.1	amino acid ABC transporter substrate-binding protein	0.00024	7.2678
WP_017684964.1	glycoside hydrolase family 68 protein	0.00089	7.13651
WP_003383492.1	glutamate carboxypeptidase	0.01556	6.64186
WP_017684353.1	nickel ABC transporter substrate-binding protein	0.00064	5.99976
WP_005621742.1	hypothetical protein PSPTO_5408	0.00195	5.59547
WP_003380255.1	sulfate-binding protein	0.03863	5.18791
WP_003376792.1	hypothetical protein PSPTO_2998	0.00581	5.13958
WP_003380857.1	sugar ABC transporter periplasmic sugar-binding protein	0.00536	4.79965
WP_002555481.1	50S ribosomal protein L29	0.01649	4.63986
WP_003376979.1	hypothetical protein	0.00067	3.90057
WP_017682422.1	quorum-sensing-regulated virulence factor family protein	0.02025	3.69922
WP_003382571.1	ribosomal 5S rRNA E-loop binding protein Ctc/L25/TL5	0.02654	3.5856
WP_004397081.1	50S ribosomal protein L10	0.02199	3.37165
WP_005770278.1	ribose ABC transporter periplasmic ribose-binding protein	0.01673	3.27854
WP_003376262.1	ABC transporter periplasmic substrate-binding protein	0.02475	3.27269
WP_003382135.1	flagellin FliC	0.00174	3.14542
WP_003382101.1	putrescine ABC transporter periplasmic putrescine-binding protein	3.1919e-05	3.09385
WP_017683667.1	ABC transporter substrate-binding protein	0.00033	2.98184
WP_003375967.1	cold shock domain family protein	0.00011	2.79493
WP_002552737.1	DNA-binding protein HU-beta	0.01517	2.70779
WP_017683535.1	alginate lyase family protein/exopolysaccharide inner membrane protein	0.00038	2.61281
WP_017683050.1	outer membrane porin OprF	0.00202	2.36889
WP_017683156.1	aldose 1-epimerase family protein	0.00418	2.16025
WP_003382322.1	peptide ABC transporter periplasmic peptide-binding protein	0.02872	2.12973
WP_020315855.1	sulfate ABC transporter substrate-binding protein	0.02113	2.11863
WP_017683129.1	peptide ABC transporter substrate-binding protein	0.0347	2.0821
WP_003382401.1	hypothetical protein PSPTO_2377	0.01154	2.06147
WP_003380244.1	thiol:disulfide interchange protein DsbA	0.00125	2.03238
WP_017683309.1	iron uptake system protein EfeO	0.00373	1.98525
WP_020304065.1	nuclear transport factor 2 family protein	0.01923	1.96906
WP_003378210.1	hypothetical protein PSPTO_3602	0.00288	1.94537
WP_002552279.1	dipicolinate synthase	0.00293	1.86949
WP_003382128.1	flagellar hook-associated protein FlgK	0.01565	1.8403
WP_005736419.1	porin B	0.00941	1.80854
WP_003377103.1	membrane integrity-associated transporter subunit PqiC	0.02067	1.76356
WP_003378759.1	YceI family protein	0.04218	1.76157
WP_004396568.1	arginine/ornithine ABC transporter, periplasmic arginine/ornithine-binding protein	0.01987	1.75943
WP_003378483.1	serine protease, MucD	0.00191	1.74966
WP_002553156.1	cold shock domain family protein	0.00922	1.744
WP_003382417.1	ribose ABC transporter periplasmic ribose-binding protein	0.00048	1.69951
WP_003382121.1	flagellar hook protein FlgE	0.00079	1.6909
WP_003381762.1	glycoside hydrolase family 10 protein	0.00764	1.66932
WP_003381525.1	amino acid ABC transporter substrate-binding protein	0.00674	1.64847
WP_003378995.1	tol-pal system protein YbgF	0.00813	1.64101
WP_003379149.1	hypothetical protein PSPTO_0683	0.03137	1.5881
WP_003381480.1	leucine ABC transporter subunit substrate-binding protein LivK	0.00257	1.54191
WP_003383505.1	ABC transporter substrate-binding protein	0.03206	1.51691
WP_002554837.1	cold shock protein CapB	0.04918	1.51613
WP_017682749.1	ABC transporter substrate-binding protein/family 5 extracellular solute-binding protein	0.00349	1.50792
WP_050545703.1	autotransporter domain-containing esterase	0.02778	0.676451
WP_017682842.1	OprD family porin	0.00695	0.670384
WP_017684321.1	gamma-glutamyltranspeptidase	0.01675	0.654509
WP_003377612.1	lipoprotein	0.00033	0.646063
WP_017684167.1	lipoprotein	0.01507	0.635422
WP_003380153.1	outer membrane lipoprotein carrier protein	0.00903	0.63464
WP_003378202.1	dyp-type peroxidase family protein	0.00219	0.616298
WP_003367017.1	translation initiation factor IF-3	0.00901	0.562971
WP_017682467.1	flagellar hook protein FliD, partial	0.00379	0.560859
WP_003378666.1	hypothetical protein PSPTO_2022	0.00979	0.538571
WP_017682724.1	lipoprotein	0.02132	0.502893
WP_017684369.1	superoxide dismutase, Fe	0.00423	0.499418
WP_017682445.1	hypothetical protein PSPTO_1518	0.00983	0.495157
WP_017699514.1	outer membrane porin, OprD family	0.03844	0.477252
WP_003382551.1	hypothetical protein PSPTO_1609	0.01552	0.44066
WP_017683842.1	lipoprotein	0.00103	0.419871
WP_017684459.1	pyruvate dehydrogenase complex, E2 component, dihydrolipoamide acetyltransferase	0.00682	0.416434
WP_020312747.1	hypothetical protein PSPTO_2609	0.00447	0.393197
WP_017683247.1	cation ABC transporter substrate-binding protein	0.00206	0.385067
WP_020315616.1	hypothetical protein	0.00795	0.356735
WP_003377974.1	lipoprotein	0.0238	0.331101
WP_017684746.1	dienelactone hydrolase family protein	0.00345	0.329764
WP_005616754.1	flagellar biosynthesis anti-sigma factor FlgM	0.00443	0.320045
WP_005620337.1	ostA family protein	0.0323	0.307997
WP_003377574.1	toluene tolerance protein	0.00156	0.294271
WP_003382378.1	hypothetical protein PSPTO_0393	0.00164	0.284415
WP_017683800.1	peptidylprolyl isomerase	0.01533	0.278061
WP_003375890.1	keto-hydroxyglutarate-aldolase/keto-deoxy-phosphogluconate aldolase	0.00188	0.262745
WP_003377898.1	F0F1 ATP synthase subunit beta	0.0195	0.25285
WP_003382137.1	flagellin FlaG	0.00796	0.247058
WP_003382009.1	hypothetical protein PSPTO_2193	0.00042	0.246365
WP_004658251.1	sigma factor algU negative regulatory protein MucA	6.6143e-05	0.231977
WP_017683605.1	dihydrolipoamide succinyltransferase	0.00565	0.217038
WP_003382908.1	hypothetical protein	0.00313	0.211424
WP_004656644.1	hypothetical protein PSPTO_4484	0.00027	0.210551
WP_003383059.1	hypothetical protein	0.03087	0.20977
WP_003377012.1	hypothetical protein IYO_17600	6.6529e-05	0.198661
WP_003381096.1	acyl carrier protein	0.00032	0.191675
WP_020314104.1	periplasmic glucan biosynthesis protein	0.00096	0.190565
WP_003377975.1	endoribonuclease L-PSP	0.00017	0.188716
WP_017682702.1	PQQ enzyme repeat domain-containing protein	0.01909	0.175883
WP_003382549.1	hypothetical protein PSPTO_1607	0.00739	0.167435
WP_003376479.1	acetyl-CoA carboxylase, biotin carboxyl carrier protein	0.00173	0.144513
WP_003382439.1	lipoprotein	0.00785	0.137858
WP_003377470.1	hypothetical protein PSPTO_4516	0.00119	0.131898
WP_003382907.1	hypothetical protein	0.00034	0.120623
WP_017684231.1	hypothetical protein	0.00175	0.114772
WP_003379107.1	inorganic pyrophosphatase	0.01607	0.110752
WP_002555470.1	50S ribosomal protein L15	0.04827	0.109649
WP_017683064.1	hypothetical protein PSPTO_0333	0.00279	0.10694
WP_002553018.1	outer membrane lipoprotein OprI	0.00524	0.098729
WP_002554971.1	transcriptional regulator	0.00834	0.0909371
WP_003377934.1	hypothetical protein PSPTO_0220	0.00243	0.0898524
WP_017683940.1	endoribonuclease L-PSP family protein	0.00131	0.0752229
